# Supplementary material for: Light Mitigates Bismuth Toxicity While Sustaining Iron Homeostasis in Lepidium sativum Seedlings
Source: Plants (Basel). 2026 Jun 18;15(12):1898. doi: 10.3390/plants15121898 (PMC13307138; doi:10.3390/plants15121898)
Supplement: Supplementary file 1 [file plants-15-01898-s001.zip]

Archive with 1 entries (1 files):
- plants-4302749-supplementary.pdf
